# Supplementary material for: New insights into aging-associated characteristics of female subcutaneous adipose tissue through integrative analysis of multi-omics data
Source: Bioengineered. 2022 Jan 9;13(2):2044–57. doi: 10.1080/21655979.2021.2020467 (PMC8973830; doi:10.1080/21655979.2021.2020467)
Supplement: Supplemental Material [file KBIE_A_2020467_SM1083.zip]

Archive with 13 entries (12 files):
- supplementary/
- supplementary/Figure S1.tif
- supplementary/Figure S2.tif
- supplementary/Figure S3.tif
- supplementary/Figure S4.tif
- supplementary/Sheet S1.xlsx
- supplementary/Supplementary Figure legendsclean.docx
- supplementary/Table S1clean.docx
- supplementary/Table S2clean.docx
- supplementary/Table S3clean.docx
- supplementary/Table S4clean.docx
- supplementary/Table S5clean.docx
- supplementary/Table S6clean.docx
