# Supplementary material for: New insights into aging-associated characteristics of female subcutaneous adipose tissue through integrative analysis of multi-omics data
Source: Bioengineered. 2022 Jan 9;13(2):2044–57. doi: 10.1080/21655979.2021.2020467 (PMC8973830; doi:10.1080/21655979.2021.2020467)
Supplement: Supplemental Material [file KBIE_A_2020467_SM1083.zip › supplementary/Sheet S1.xlsx]

## Sheet: Sheet1
	Spearman_Corr	Spearman_Corr.pvalue
MYT1	-0.793045	3.03473e-05
CFHR2	-0.75188	0.000200571
ARAP2	-0.723327	0.000313236
CTAG2	-0.705897	0.000505583
AKAP9	-0.705897	0.000505583
IKBIP	-0.702751	0.000549276
CD82	-0.699248	0.000846725
GPR82	-0.688722	0.00108201
LCP2	-0.667669	0.00171368
ATP1A2	-0.658647	0.00206409
VLDLR	-0.653609	0.00177547
RGS5	-0.653609	0.00177547
PLK4	-0.653609	0.00177547
HSP90AB1	-0.645113	0.00269874
GLP2R	-0.636179	0.00256642
NEDD1	-0.636179	0.00256642
SPICE1	-0.628571	0.00368474
NOL4L	-0.61875	0.00363165
CORO1A	-0.61875	0.00363165
RSPO1	-0.61875	0.00363165
ZFAND6	-0.61875	0.00363165
PTGES2	-0.61875	0.00363165
FGF8	-0.61875	0.00363165
IL10	-0.60132	0.0050401
XIRP1	-0.60132	0.0050401
BIRC2	-0.60132	0.0050401
SART1	-0.60132	0.0050401
RPS7	-0.60132	0.0050401
NSMAF	-0.60132	0.0050401
CMSS1	-0.60132	0.0050401
CD52	-0.584962	0.00778272
MED13L	-0.58389	0.00687121
TLR4	-0.58389	0.00687121
ZNF614	-0.58389	0.00687121
FCMR	-0.58389	0.00687121
ACVR1	-0.58389	0.00687121
HMGN1	-0.58389	0.00687121
SNX6	-0.58389	0.00687121
MED1	-0.580702	0.0104055
BIRC7	-0.580451	0.00836368
CRISP1	-0.578947	0.00856506
TIA1	-0.57594	0.00897977
NPR1	-0.57594	0.00897977
PDIK1L	-0.573658	0.00817888
DIRAS3	-0.572323	0.0130623
PACSIN2	-0.568421	0.0100891
SYT9	-0.566461	0.009215
NCAPH	-0.566461	0.009215
MAGI2	-0.566461	0.009215
MPC2	-0.566461	0.009215
TNFRSF9	-0.566461	0.009215
NCAPD3	-0.566461	0.009215
CUX2	-0.566461	0.009215
SNAP25	-0.566461	0.009215
MAFB	-0.565414	0.0105631
CASK	-0.560902	0.0113081
ARHGAP30	-0.550376	0.0132148
NUMA1	-0.550376	0.0132148
TREML1	-0.549031	0.0121721
OR7A17	-0.549031	0.0121721
SYN1	-0.549031	0.0121721
SLC1A6	-0.549031	0.0121721
KCNN3	-0.549031	0.0121721
ASAP3	-0.549031	0.0121721
SNAPC5	-0.549031	0.0121721
GGT5	-0.549031	0.0121721
VPS26A	-0.549031	0.0121721
MTHFD1L	-0.545865	0.0141083
TAS2R10	-0.542857	0.0147309
PML	-0.536842	0.0160432
SFRP5	-0.532031	0.0157529
CACNA1D	-0.531602	0.0158532
HERC4	-0.531602	0.0158532
NCOR1	-0.531602	0.0158532
GDAP1L1	-0.531602	0.0158532
SDHD	-0.531602	0.0158532
MARCKSL1	-0.531602	0.0158532
ERLIN1	-0.531602	0.0158532
METAP1	-0.531602	0.0158532
CNST	-0.531602	0.0158532
TM6SF1	-0.531602	0.0158532
TRIM65	-0.531602	0.0158532
EDN2	-0.531602	0.0158532
A2M	-0.530827	0.0174489
HOXA6	-0.524812	0.0189528
WARS2	-0.524812	0.0189528
LBX1	-0.520301	0.0201482
DNAJC12	-0.515789	0.0214037
NPL	-0.514172	0.0203786
TMEM86B	-0.514172	0.0203786
MXRA5	-0.514172	0.0203786
MSR1	-0.514172	0.0203786
MICU1	-0.514172	0.0203786
FLT1	-0.514172	0.0203786
TNFRSF10B	-0.514172	0.0203786
SCN1B	-0.514172	0.0203786
BUD31	-0.514172	0.0203786
RASSF6	-0.514172	0.0203786
CD86	-0.514172	0.0203786
CCNJ	-0.514172	0.0203786
GSN	-0.514172	0.0203786
TNFRSF18	-0.514172	0.0203786
KCNE4	-0.514172	0.0203786
OASL	-0.514172	0.0203786
KRT15	-0.514172	0.0203786
NDUFA4	-0.514172	0.0203786
COL14A1	-0.514172	0.0203786
ZNFX1	-0.514172	0.0203786
WNT1	-0.514172	0.0203786
SLC41A2	-0.514172	0.0203786
FAIM2	-0.514172	0.0203786
MGAT3	-0.511278	0.0227216
HLTF	-0.510865	0.0213431
MCL1	-0.509774	0.0231751
ABCA9	-0.506767	0.024104
WDR45	-0.503759	0.0250626
LRP1B	-0.502256	0.0255532
FABP4	-0.500752	0.0260515
TMSB15A	-0.500752	0.0260515
